# Supplementary material for: Feasibility of Brewer’s Spent Yeast Microcapsules as Targeted Oral Carriers
Source: Foods. 2023 Jan 5;12(2):246. doi: 10.3390/foods12020246 (PMC9857821; doi:10.3390/foods12020246)
Supplement: Supplementary file 1 [file foods-12-00246-s001.zip]

Archive with 2 entries (2 files):
- Supplementary Table S1. List of polysaccharides in the array .pdf
- Supplementary Table S2. List of proteins analysed in the array .pdf
